# Supplementary material for: Autumn ichthyoplankton assemblage in the Yangtze Estuary shaped by environmental factors
Source: PeerJ. 2016 Apr 19;4:e1922. doi: 10.7717/peerj.1922 (PMC4841249; doi:10.7717/peerj.1922)
Supplement: Supplemental Information 1 [file peerj-04-1922-s001.zip]

Archive with 6 entries (5 files):
- GB12763-2007/GB¿MT 12763.1-2007 ║ú╤≤╡≈▓Θ╣μ╖╢ ╡┌01▓┐╖╓ú║╫▄╘≥.pdf
- GB12763-2007/GB¿MT 12763.2-2007 ║ú╤≤╡≈▓Θ╣μ╖╢ ╡┌02▓┐╖╓ú║║ú╤≤╦«╬─╣█▓Γ.pdf
- GB12763-2007/GB¿MT 12763.4-2007 ║ú╤≤╡≈▓Θ╣μ╖╢ ╡┌04▓┐╖╓ú║║ú╦«╗»╤o╥¬╦╪╡≈▓Θ .pdf
- GB12763-2007/GB¿MT 12763.6-2007 ║ú╤≤╡≈▓Θ╣μ╖╢ ╡┌06▓┐╖╓ú║║ú╤≤╔·╬∩╡≈▓Θ.pdf
- GB12763-2007/GB¿MT 12763.9-2007 ║ú╤≤╡≈▓Θ╣μ╖╢ ╡┌09▓┐╖╓ú║║ú╤≤╔·╠1⁄4╡≈▓Θ╓╕─╧.pdf
- GB12763-2007/
