# Supplementary material for: Autumn ichthyoplankton assemblage in the Yangtze Estuary shaped by environmental factors
Source: PeerJ. 2016 Apr 19;4:e1922. doi: 10.7717/peerj.1922 (PMC4841249; doi:10.7717/peerj.1922)
Supplement: Data S1 [file peerj-04-1922-s002.xlsx]

## Sheet: Sheet1
	(m)		(oC)	(mg/L)		(mg/L)	(μmol/L)	(μmol/L)	(mg/L)			泥沙10月	泥沙06-10	泥沙11月	径流10月	径流06-10	径流11月		浮游植物
	D	S	T	DO	PH	COD	TN	TP	TMS	Chla	Trans	sed10	sed06-10	sed11	run10	run06-10	run11	tur	phyto
A15	0.954243	1.36286	1.28668	0.97359	0.953276	0.283301	1.63949	0.462398	1.52114	0.312389	0.146149	0.117271	0.472756	0.0569049	4.5798	5.47669	4.27878	1.53165	3.23497
A16	1	1.42779	1.30298	0.943495	0.95376	0.691081	1.68931	0.919078	1.90417	0.31597	0.0969073	0.117271	0.472756	0.0569049	4.5798	5.47669	4.27878	1.81756	2.99453
A24	1.20412	1.42233	1.3006	0.959041	0.953276	0.230449	1.53529	0.361728	0.939519	0.247728	0.39797	0.117271	0.472756	0.0569049	4.5798	5.47669	4.27878	1.09265	4.09506
A30	1.11394	1.43062	1.31345	0.943	0.959041	0.324282	1.63649	0.672098	1.92737	0.204934	0.146165	0.117271	0.472756	0.0569049	4.5798	5.47669	4.27878	1.83488	2.7074
A35	0.477121	0.587599	1.28959	1.01828	0.951823	0.509203	1.96895	0.643453	2.19033	0.197005	0.0794248	0.117271	0.472756	0.0569049	4.5798	5.47669	4.27878	2.03148	0.531479
A36	1.38021	0.590953	1.28959	1.01745	0.951338	0.445604	1.96988	0.462398	1.88986	0.210051	0.113957	0.117271	0.472756	0.0569049	4.5798	5.47669	4.27878	1.80687	1.16613
A37	1.25527	0.590953	1.28601	0.999565	0.957607	0.466868	1.95328	0.531479	1.85854	0.211121	0.113945	0.117271	0.472756	0.0569049	4.5798	5.47669	4.27878	1.78349	1.14613
B1	1.32222	1.49803	1.26411	1.15351	0.962843	0.390935	1.53908	0.531479	1.94349	0.299071	0.105731	0.149527	0.547898	0.101403	4.58772	5.32263	4.51589	1.84693	4.95473
B2	1.43136	1.52009	1.3032	1.1452	0.962369	0.230449	1.32015	0.276462	1.02119	0.2403	0.255194	0.149527	0.547898	0.101403	4.58772	5.32263	4.51589	1.15533	5.05767
B3	1.53148	1.53122	1.31911	1.13862	0.962369	0.230449	1.23553	0.278754	0.792392	0.279895	0.361639	0.149527	0.547898	0.101403	4.58772	5.32263	4.51589	0.977816	4.21751
B5	1.36173	1.51481	1.29292	1.13194	0.962369	0.255273	1.40993	0.276462	1.6981	0.442793	0.176035	0.149527	0.547898	0.101403	4.58772	5.32263	4.51589	1.66375	5.91371
B6	1.51851	1.53681	1.32552	1.13033	0.963316	0.25042	1.24055	0.227887	1.23045	0.438242	0.361621	0.149527	0.547898	0.101403	4.58772	5.32263	4.51589	1.31387	4.78888
B7	1.53148	1.5392	1.32387	1.08778	0.962369	0.235528	1.18469	0.247973	0.869232	0.276462	0.361631	0.149527	0.547898	0.101403	4.58772	5.32263	4.51589	1.03815	5.75473
B12	1.51851	1.52088	1.3075	0.766413	0.962843	0.220108	1.26007	0.260071	1.67394	0.341791	0.300995	0.149527	0.547898	0.101403	4.58772	5.32263	4.51589	1.64572	5.5753
B15	0.778151	0.963316	1.29003	0.827369	0.956649	0.513218	1.75664	0.184691	1.54407	0.263541	0.176094	0.149527	0.547898	0.101403	4.58772	5.32263	4.51589	1.54877	6.36504
B18	1.5682	0.804139	1.28533	0.847573	0.962369	0.477121	1.87157	0.245513	0.544068	0.687226	0.361662	0.149527	0.547898	0.101403	4.58772	5.32263	4.51589	0.773923	5.32572
B19	1.61278	1.5092	1.33244	0.782473	0.959041	0.201397	1.37658	0.243038	0.30103	0.333115	0.567985	0.149527	0.547898	0.101403	4.58772	5.32263	4.51589	0.545443	3.89768
B22	0.90309	0.693727	1.28713	0.844477	0.959041	0.431364	1.83059	0.262451	1.31387	0.121855	0.278789	0.149527	0.547898	0.101403	4.58772	5.32263	4.51589	1.37655	6.71554
B24	1.11394	0.992111	1.28194	0.840106	0.950365	0.469822	1.79099	0.245513	0.755875	0.565015	0.376028	0.149527	0.547898	0.101403	4.58772	5.32263	4.51589	0.9488	7.31717
B26	1.6902	1.30428	1.29973	0.840106	0.958086	0.480007	1.71767	0.245513	0.681241	0.410043	0.447119	0.149527	0.547898	0.101403	4.58772	5.32263	4.51589	0.888634	4.10724
B37	1.20412	0.60206	1.28646	0.850033	0.959518	0.539076	1.94792	0.39794	1.80889	0.398877	0.146024	0.149527	0.547898	0.101403	4.58772	5.32263	4.51589	1.74642	5.3438
B39	0.90309	0.60206	1.27161	0.843855	0.957607	0.532754	1.97727	0.462398	1.96284	0.438099	0.11389	0.149527	0.547898	0.101403	4.58772	5.32263	4.51589	1.86138	5.6464
C1	1.39794	1.5092	1.23249	0.824776	0.945961	0.152288	1.20952	0.361728	1.1038	0.0532149	0.299662	0.0791812	0.406881	0.0711453	4.38023	5.34577	4.39271	1.21821	4.19315
C3	1.53148	1.52776	1.27554	0.800717	0.942504	0.0569049	1.34439	0.380211	0.886491	0.0734599	0.475218	0.0791812	0.406881	0.0711453	4.38023	5.34577	4.39271	1.05159	5.17026
C4	1.5682	1.53007	1.26482	0.775246	0.953276	0.164353	1.30963	0.361728	0.778151	0.0621038	0.39616	0.0791812	0.406881	0.0711453	4.38023	5.34577	4.39271	0.96653	5.01704
C7	1.5682	1.52297	1.27138	0.798651	0.96708	0.120574	1.33646	0.287802	0.80618	0.045197	0.54207	0.0791812	0.406881	0.0711453	4.38023	5.34577	4.39271	0.988711	4.40142
C8	1.61278	1.5293	1.27277	0.797268	0.965672	0.292256	1.22272	0.342423	0.755875	0.0787029	0.475239	0.0791812	0.406881	0.0711453	4.38023	5.34577	4.39271	0.9488	4.56349
C10	1.17609	1.50079	1.23729	0.864511	0.966611	0.214844	1.35025	0.342423	1.7356	0.0896385	0.11327	0.0791812	0.406881	0.0711453	4.38023	5.34577	4.39271	1.69173	4.993
C12	1.49136	1.51812	1.28556	0.825426	0.962369	0.292256	1.32222	0.361728	0.875061	0.109505	0.320726	0.0791812	0.406881	0.0711453	4.38023	5.34577	4.39271	1.04269	4.67487
C13	1.51851	1.52905	1.28847	0.826723	0.96708	0.326336	1.19033	0.292256	0.70757	0.0851689	0.599965	0.0791812	0.406881	0.0711453	4.38023	5.34577	4.39271	0.910005	4.56586
C14	1.54407	1.52466	1.27277	0.819544	0.967548	0.283301	1.21484	0.322219	0.792392	0.0816245	0.489461	0.0791812	0.406881	0.0711453	4.38023	5.34577	4.39271	0.977816	4.7574
C19	1.79934	1.49831	1.28353	0.82866	0.956168	0.60206	1.27875	0.298853	0.322219	0.149839	0.650963	0.0791812	0.406881	0.0711453	4.38023	5.34577	4.39271	0.567505	4.14616
C20	1.79934	1.50813	1.29336	0.818226	0.962843	0.225309	1.2833	0.281033	0.462398	0.213782	0.696671	0.0791812	0.406881	0.0711453	4.38023	5.34577	4.39271	0.701915	4.81091
C27	1.78533	1.51362	1.3032	0.808886	0.961421	0.264818	0.69897	0.271842	0.544068	0.226085	0.84263	0.0791812	0.406881	0.0711453	4.38023	5.34577	4.39271	0.773923	4.97035
C30	1.11394	1.39076	1.24895	0.770852	0.956168	0.499687	1.78032	0.39794	2.34928	0.078051	0.254008	0.0791812	0.406881	0.0711453	4.38023	5.34577	4.39271	2.15054	4.86452
C32	1.63347	1.50065	1.3032	0.764923	0.956649	0.245513	1.30963	0.0681859	1.01284	0.0800038	0.299627	0.0791812	0.406881	0.0711453	4.38023	5.34577	4.39271	1.14894	5.36305
C33	1.6721	1.51095	1.29885	0.835056	0.958564	0.264818	1.26951	0.0681859	0.380211	0.123544	0.738056	0.0791812	0.406881	0.0711453	4.38023	5.34577	4.39271	0.62522	4.75359
D6	1.51851	1.13577	1.32777	0.872945	0.965202	0.427579	1.93957	0.322219	0.991226	1.17483	0.30103	0.0860037	0.365113	0.0565237	4.50516	5.30643	4.19868	1.1324	4.79594
D10	1.17609	1.32654	1.31973	0.815781	0.950851	0.404756	1.62146	0.322219	1.01284	0.854033	0.176091	0.0860037	0.365113	0.0565237	4.50516	5.30643	4.19868	1.14894	4.85044
D11	1.43136	1.2982	1.31994	0.866962	0.953276	0.437918	1.68316	0.30103	0.94939	1.07916	0.255273	0.0860037	0.365113	0.0565237	4.50516	5.30643	4.19868	1.10025	5.16796
D12	1.4624	1.04336	1.3442	0.995326	0.978181	0.431485	1.89109	0.380211	0.995635	0.337821	0.30103	0.0860037	0.365113	0.0565237	4.50516	5.30643	4.19868	1.13578	5.73772
D13	1.49136	1.47159	1.33846	0.784823	0.959518	0.401991	1.75379	0.380211	0.633468	0.590013	0.477121	0.0860037	0.365113	0.0565237	4.50516	5.30643	4.19868	0.849386	3.27372
D14	1.54407	1.5387	1.35488	0.748078	0.959041	0.309587	1.76477	0.342423	0.531479	0.169698	0.544068	0.0860037	0.365113	0.0565237	4.50516	5.30643	4.19868	0.763041	2.41363
D16	0.778151	0.789581	1.29491	0.847367	0.955688	0.470508	2.05136	0.477121	1.42488	0.42254	0.113943	0.0860037	0.365113	0.0565237	4.50516	5.30643	4.19868	1.4597	3.87575
D17	1.32222	0.994757	1.29842	0.863108	0.957607	0.484497	2.03267	0.414973	1.10037	0.513442	0.255273	0.0860037	0.365113	0.0565237	4.50516	5.30643	4.19868	1.2156	4.02569
D19	1.78533	1.29557	1.32408	0.837155	0.959995	0.475807	1.77335	0.342423	0.643453	0.605985	0.477121	0.0860037	0.365113	0.0565237	4.50516	5.30643	4.19868	0.857643	2.12044
D24	0.954243	1.28981	1.30878	0.799548	0.956168	0.363579	1.67436	0.39794	0.740363	0.196921	0.30103	0.0860037	0.365113	0.0565237	4.50516	5.30643	4.19868	0.936396	0
D29	0.954243	1.28466	1.31576	0.800039	0.953276	0.341826	1.73719	0.414973	1.6637	0.266192	0.176091	0.0860037	0.365113	0.0565237	4.50516	5.30643	4.19868	1.63808	2.9834
D34	1.70757	1.42716	1.33325	0.823877	0.955207	0.332159	1.74255	0.39794	0.361728	0.519513	0.60206	0.0860037	0.365113	0.0565237	4.50516	5.30643	4.19868	0.607204	3.62814
D46	1.51851	1.37931	1.33905	0.839123	0.964731	0.411594	1.75526	0.285557	1.05308	0.294658	0.477121	0.0860037	0.365113	0.0565237	4.50516	5.30643	4.19868	1.17965	5.03297
E3	1.51851	1.5339	1.34143	0.908081	0.947434	0.201078	1.38561	0.342423	0.556303	0.45313	0.60206	0.0666986	0.322012	0.0488301	4.4654	5.26881	4.2553	0.784431	3.04132
E9	1	0.951338	1.29447	0.967336	0.948413	0.478588	1.82413	0.39794	1.41497	0.223613	0.176091	0.0666986	0.322012	0.0488301	4.4654	5.26881	4.2553	1.45229	3.79237
E10	1.11394	1.05652	1.28126	0.997581	0.949878	0.394843	1.95279	0.447158	1.56585	0.278577	0.176091	0.0666986	0.322012	0.0488301	4.4654	5.26881	4.2553	1.56504	4.74999
E11	1.41497	1.46374	1.29248	0.957777	0.948413	0.380395	1.71767	0.380211	1.19312	0.25152	0.30103	0.0666986	0.322012	0.0488301	4.4654	5.26881	4.2553	1.28575	3.65327
E16	1.04139	1.30835	1.31112	0.968995	0.942504	0.372987	1.71433	0.361728	1.18469	0.158472	0.176091	0.0666986	0.322012	0.0488301	4.4654	5.26881	4.2553	1.27939	3.85536
E22	0.845098	1.18554	1.30492	1.00161	0.945469	0.417665	1.94694	0.447158	0.991226	0.317406	0.255273	0.0666986	0.322012	0.0488301	4.4654	5.26881	4.2553	1.1324	5.04885
E25	1.32222	1.3516	1.30211	0.968433	0.943495	0.237361	1.6981	0.342423	0.662758	0.204984	0.39794	0.0666986	0.322012	0.0488301	4.4654	5.26881	4.2553	0.873525	4.35198
E26	1.6721	1.35276	1.30298	0.984326	0.950365	0.311861	1.6902	0.287802	0.462398	0.386363	0.447158	0.0666986	0.322012	0.0488301	4.4654	5.26881	4.2553	0.701915	3.24198
E29	0.954243	1.28668	1.29776	0.973856	0.942008	0.382763	1.67761	0.380211	1.62325	0.204984	0.146128	0.0666986	0.322012	0.0488301	4.4654	5.26881	4.2553	1.60789	4.81128
F4	1.61278	1.53428	1.33425	0.91648	0.96426	0.27123	1.34878	0.103804	0.50515	0.167317	0.60206	0.0618293	0.326131	0.0330214	4.41666	5.276	4.17612	0.740041	4.57624
F6	1.54407	1.52517	1.32181	0.768555	0.962843	0.148359	1.92416	0.176574	0.880814	0.120574	0.339233	0.0618293	0.326131	0.0330214	4.41666	5.276	4.17612	1.04717	4.79748
F7	1.61278	1.5407	1.34321	0.710147	0.96426	0.280914	1.16803	0.0951694	0.342423	0.167317	0.672098	0.0618293	0.326131	0.0330214	4.41666	5.276	4.17612	0.588022	4.76096
F8	1.54407	1.53983	1.33846	0.893319	0.965202	0.261325	1.13183	0.103804	0.176091	0.190332	0.812913	0.0618293	0.326131	0.0330214	4.41666	5.276	4.17612	0.399084	4.93717
F10	1.11394	1.49582	1.27091	1.07993	0.962369	0.328036	1.75685	0.384115	2.00087	0.158362	0.0878779	0.0618293	0.326131	0.0330214	4.41666	5.276	4.17612	1.88979	5.60039
F11	1.43136	1.50147	1.28466	0.895608	0.962369	0.242182	1.62714	0.32821	1.38021	0.139879	0.190369	0.0618293	0.326131	0.0330214	4.41666	5.276	4.17612	1.42627	4.70826
F12	1.43136	1.5422	1.33965	0.646144	0.962369	0.135067	1.60428	0.228956	0.80618	0.149219	0.369051	0.0618293	0.326131	0.0330214	4.41666	5.276	4.17612	0.988711	4.78697
F14	1.51851	1.54394	1.33626	0.984864	0.96426	0.240812	1.72796	0.162863	0.556303	0.20412	0.490997	0.0618293	0.326131	0.0330214	4.41666	5.276	4.17612	0.784431	4.67211
F16	0.778151	1.27738	1.26741	0.721589	0.961895	0.742076	2.10053	0.615863	2.88891	0.230449	0.0267675	0.0618293	0.326131	0.0330214	4.41666	5.276	4.17612	2.55629	5.9873
F17	1.32222	1.26174	1.26717	0.882998	0.963788	0.412151	1.88604	0.286494	0.852475	0.298853	0.361728	0.0618293	0.326131	0.0330214	4.41666	5.276	4.17612	1.02507	5.97855
F21	0.90309	1.09656	1.24576	0.974441	0.959041	0.669631	2.14917	0.721742	2.76589	0.482874	0.0211893	0.0618293	0.326131	0.0330214	4.41666	5.276	4.17612	2.46358	7.72758
F22	1	1.30814	1.26221	0.815016	0.960471	0.509361	2.02104	0.538029	2.37051	0.214844	0.0413927	0.0618293	0.326131	0.0330214	4.41666	5.276	4.17612	2.16646	6.691
F23	1	1.34203	1.26881	0.851907	0.960471	0.485935	2.01632	0.531053	2.09899	0.20412	0.0413927	0.0618293	0.326131	0.0330214	4.41666	5.276	4.17612	1.96314	5.06726
F25	1.30103	1.40552	1.27577	0.878661	0.96426	0.308733	1.7518	0.172214	0.643453	0.0827854	0.443877	0.0618293	0.326131	0.0330214	4.41666	5.276	4.17612	0.857643	4.34264
F26	1.66276	1.51202	1.3126	0.807685	0.965202	0.27123	1.43668	0.168792	0.447158	0.225309	0.559737	0.0618293	0.326131	0.0330214	4.41666	5.276	4.17612	0.68806	4.12843
F28	1.07918	1.28981	1.27231	0.953283	0.954243	0.739447	1.88223	0.480247	2.84136	0.181844	0.0413927	0.0618293	0.326131	0.0330214	4.41666	5.276	4.17612	2.52044	5.34163
F29	1.07918	1.38899	1.2878	0.901982	0.950365	0.570543	1.8942	0.387242	3.04794	0.146128	0.0413927	0.0618293	0.326131	0.0330214	4.41666	5.276	4.17612	2.67631	5.08984
F30	1.07918	1.40071	1.29226	0.882843	0.950851	0.452674	1.84419	0.309453	2.04689	0.206826	0.0791812	0.0618293	0.326131	0.0330214	4.41666	5.276	4.17612	1.92418	6.16236
F32	1.57978	1.45469	1.29535	0.780723	0.96426	0.240812	1.53069	0.154323	0.913814	0.149219	0.326811	0.0618293	0.326131	0.0330214	4.41666	5.276	4.17612	1.07278	4.78505
F36	1.17609	0.60206	1.26245	0.962745	0.957607	0.552731	2.15632	0.603596	1.92221	0.10721	0.0972424	0.0618293	0.326131	0.0330214	4.41666	5.276	4.17612	1.83103	5.96328
F37	1.14613	0.60206	1.26245	0.985053	0.997823	0.615103	2.14775	0.673865	2.3006	0.120574	0.0593227	0.0618293	0.326131	0.0330214	4.41666	5.276	4.17612	2.11405	6.45898
F38	1	0.60206	1.25959	0.981497	0.956649	0.632621	2.14566	0.789698	2.39863	0.245513	0.0520565	0.0618293	0.326131	0.0330214	4.41666	5.276	4.17612	2.18755	7.27525
F39	1	0.60206	1.26529	0.956973	0.955207	0.615103	2.1644	0.686115	2.21854	0.320146	0.066129	0.0618293	0.326131	0.0330214	4.41666	5.276	4.17612	2.05259	7.61367
F40	1.04139	1.16047	1.25139	0.982399	0.959041	0.685119	2.11011	0.642877	2.52375	0.247973	0.0211893	0.0618293	0.326131	0.0330214	4.41666	5.276	4.17612	2.28146	6.83957
F41	1.5563	1.54345	1.33465	0.74098	0.96426	0.37523	1.35808	0.233631	0.60206	0.152288	0.465532	0.0618293	0.326131	0.0330214	4.41666	5.276	4.17612	0.823204	5.75335
G2	1.5563	1.51357	1.27879	0.929725	0.944976	0.31331	1.69467	0.358211	0.779797	0.14413	0.579784	0.0346285	0.261501	0.0417873	4.23302	5.22634	4.14305	0.967836	0
G3	1.57978	1.52085	1.28511	0.921985	0.943989	0.296129	1.67358	0.343853	0.684796	0.163291	0.60206	0.0346285	0.261501	0.0417873	4.23302	5.22634	4.14305	0.891529	0
G4	1.62325	1.5215	1.28677	0.924767	0.943247	0.2091	1.44591	0.306944	0.453233	0.145084	0.60206	0.0346285	0.261501	0.0417873	4.23302	5.22634	4.14305	0.693601	0
G6	1.5682	1.51284	1.26834	0.930277	0.930694	0.287277	1.57194	0.40115	0.975713	0.155291	0.556303	0.0346285	0.261501	0.0417873	4.23302	5.22634	4.14305	1.1205	0
G7	1.60206	1.52031	1.28118	0.915819	0.945961	0.637055	1.54209	0.325542	0.702454	0.103449	0.480027	0.0346285	0.261501	0.0417873	4.23302	5.22634	4.14305	0.905866	0
G9	1.07918	1.38976	1.09209	1.01726	0.926342	0.321652	0	0.332927	1.64611	0	1.35478	0.0346285	0.261501	0.0417873	4.23302	5.22634	4.14305	1.62495	0
G10	1.17609	1.50231	1.18137	0.96575	0.944483	0.249945	1.27469	0.39808	1.92594	0.152283	1.63003	0.0346285	0.261501	0.0417873	4.23302	5.22634	4.14305	1.83381	0
G11	1.39794	1.51047	1.23729	0.940389	0.943247	0.321652	0	0.245035	1.56485	0	1.27549	0.0346285	0.261501	0.0417873	4.23302	5.22634	4.14305	1.56429	0
G13	1.53148	1.52884	1.29127	0.911985	0.937518	0.683985	1.40511	0.243638	0.600912	0.115511	0.397022	0.0346285	0.261501	0.0417873	4.23302	5.22634	4.14305	0.822241	0
G14	1.51851	1.53057	1.29223	0.909023	0.951095	0.646543	1.321	0.179811	0.791944	0.0968499	0.60206	0.0346285	0.261501	0.0417873	4.23302	5.22634	4.14305	0.977462	0
G15	1.04139	1.44014	1.1232	1.00642	0.943247	0.259583	1.77904	0.418595	1.56027	0	1.27103	0.0346285	0.261501	0.0417873	4.23302	5.22634	4.14305	1.56087	0
G16	0.944483	1.37039	1.10687	1.01911	0.921166	0.345757	1.60425	0.297337	1.89969	0.12823	1.6041	0.0346285	0.261501	0.0417873	4.23302	5.22634	4.14305	1.81422	0
G17	1.41497	1.51173	1.25218	0.958588	0.954001	0.325763	1.68134	0.321217	0.411105	0	0.361728	0.0346285	0.261501	0.0417873	4.23302	5.22634	4.14305	0.654653	0
G19	1.68124	1.53524	1.31527	0.919266	0.944236	0.407579	1.36048	0.220656	0.378717	0.206547	0.60206	0.0346285	0.261501	0.0417873	4.23302	5.22634	4.14305	0.623776	0
G20	1.5563	1.53788	1.3176	0.898909	0.957847	0.665668	1.44388	0.166411	0.396829	0.162976	0.653213	0.0346285	0.261501	0.0417873	4.23302	5.22634	4.14305	0.641152	0
G23	0.977724	1.34431	1.09818	1.01263	0.954484	0.404177	1.86604	0.724078	2.60165	0.186595	2.30171	0.0346285	0.261501	0.0417873	4.23302	5.22634	4.14305	2.34001	0
G25	1.32222	1.48263	1.18616	0.958708	0.947434	0.273651	1.54909	0.305039	0.991497	0.111922	0.732639	0.0346285	0.261501	0.0417873	4.23302	5.22634	4.14305	1.13261	0
G26	1.76343	1.54181	1.32337	0.91279	0.963316	0.214421	1.38471	0.240428	0.855042	0.123531	0.610773	0.0346285	0.261501	0.0417873	4.23302	5.22634	4.14305	1.02707	0
G27	1.70757	0	0	0.91496	0.960471	0.0333435	1.1856	0.175624	0.778593	0.129666	0.544447	0.0346285	0.261501	0.0417873	4.23302	5.22634	4.14305	0.966881	0
G31	1.1959	1.44645	1.18009	0.991997	0.950365	0.357326	1.66027	0.344487	1.1406	0	0.8699	0.0346285	0.261501	0.0417873	4.23302	5.22634	4.14305	1.24608	0
G32	1.54407	1.51102	1.26298	0.939982	0.957607	0.325763	1.45313	0.29716	0.86217	0.160373	0.342423	0.0346285	0.261501	0.0417873	4.23302	5.22634	4.14305	1.03264	0
G33	1.69897	1.51484	1.27639	0.945629	0.956888	0.525578	1.49907	0.33762	0.661629	0.166048	0.60206	0.0346285	0.261501	0.0417873	4.23302	5.22634	4.14305	0.872599	0
G35	1.14613	0.0403095	1.08422	1.03462	0.92993	0.455661	2.24718	0.644486	1.94769	0	0.0791812	0.0346285	0.261501	0.0417873	4.23302	5.22634	4.14305	1.85006	0
G37	1.04139	0.178249	1.055	1.05977	0.910358	0.766998	2.00641	0.617288	1.80084	0	0.146128	0.0346285	0.261501	0.0417873	4.23302	5.22634	4.14305	1.74042	0
G38	1.17609	0.274248	1.04999	1.0352	0.944236	0.543294	2.25176	0.727239	2.2037	0	0.113943	0.0346285	0.261501	0.0417873	4.23302	5.22634	4.14305	2.04148	0
G40	0.875061	0.776884	1.10857	1.0386	0.911956	0.534653	0	0	1.97833	0	1.68184	0.0346285	0.261501	0.0417873	4.23302	5.22634	4.14305	1.87295	0
G41	1.25527	1.14613	1.40154	0.992376	0.954001	0.317501	1.77787	0.409551	1.18483	0.112709	0.911283	1.77787	0.409551	1.18483	0	0	0.39794	1.27949	0
G42	1.54407	1.27123	1.51206	0.954735	0.961184	0.565058	1.70417	0.310042	0.702423	0.397233	0.39794	1.70417	0.310042	0.702423	0	0	0.60206	0.90584	0
G43	1.74036	0	0	0.911441	0.955447	0.245045	1.28063	0.293077	0.601164	0	0.60206	1.28063	0.293077	0.601164	0	0	0.60206	0.822452	0
